# Supplementary material for: Identification and Characterization of Polymorphisms in piRNA Regions
Source: Curr Issues Mol Biol. 2022 Feb 15;44(2):942–51. doi: 10.3390/cimb44020062 (PMC8929088; doi:10.3390/cimb44020062)
Supplement: Supplementary file 1 [file cimb-44-00062-s001.zip]

Archive with 1 entries (1 files):
- cimb-1522006-supplementary.pdf
